# Supplementary material for: Memory B cell responses to Omicron subvariants after SARS-CoV-2 mRNA breakthrough infection in humans
Source: J Exp Med. 2022 Sep 23;219(12):e20221006. doi: 10.1084/jem.20221006 (PMC9513381; doi:10.1084/jem.20221006)
Supplement: Table S1 — details individual characteristics for vaccinated participants who experienced Delta or Omicron BA.1 breakthrough infections. [file JEM_20221006_TableS1.xlsx]

## Sheet: Sheet1
Table S1. Individual participant characteristics
								Ethnicity								2nd dose												Serological parameters
										Study subgroup										Vaccination time line (days)								ELISA binding to RBD (AUC)					Neutralization (NT50)
ID		Age (years)		Sex		Race				Previously published cohort		Breakthrough infection VOC		1st dose				3rd dose		1st to 2nd dose		2nd to 3rd dose		Most recent Vax to study visit		Positive test to study visit		IgG (Wuhan-Hu-1 RBD)	IgG (Delta RBD)	IgG (Omicron BA.1 spike)			(Wuhan-Hu-1)	(Wuhan-Hu-1 R683G)	(Delta)	(Omicron BA.1)	(Omicron BA.2)	(Omicron BA.4/5)
B001		29		M		Caucasian		Non-Hispanic		Yes ▽		Delta		Pfizer		Pfizer		-		55		-		172		13		182658	41182	106934			4551.02	12637	3373	1216.5	2872.92	3403.61
B002		21		F		Caucasian		Hispanic		Yes ▽		Delta		Pfizer		Pfizer		-		15		-		134		13		665007	111307	138030			9159.49	44467.5	12652	2884	4825.12	7086.09
B003		24		M		Caucasian		Non-Hispanic		Yes ▽		Delta		Moderna		Moderna		-		30		-		109		21		315295	20435.5	50575.5			4131.63	15406.5	4777.5	658.05	661.736	942.83
B004		24		F		Caucasian		Non-Hispanic		Yes ▽		Delta		Pfizer		Pfizer		-		38		-		138		19		308632	10715	57513			2174.39	21733.5	4868.5	4147.5	1549.64	1626.03
B005		24		M		Caucasian		Non-Hispanic		Yes ▽		Delta		Moderna		Moderna		-		28		-		136		20		153880	28884.5	45839.5			2120.05	14488	3742	1589.5	1632.72	1726.94
B006		61		F		Caucasian		Non-Hispanic		Yes ▽		Delta		Pfizer		Pfizer		-		22		-		204		52		857602	30487	148682			27830.2	133842	46554.5	6899	6800.48	6081.66
B007		30		M		Asian		Non-Hispanic		Yes ▽		Delta		Pfizer		Pfizer		-		22		-		146		22		126638	62405	144110			9338.26	39189	11681.5	5653.5	5521.25	4954.36
B008		34		M		Caucasian		Non-Hispanic		Yes ▽		Delta		Pfizer		Pfizer		-		21		-		207		19		408654	131227	229394			8447.6	39417.5	12945.5	6044	5722.3	4462
B009		49		M		Caucasian		Non-Hispanic		Yes ▽		Delta		Pfizer		Pfizer		-		19		-		146		0		7809.5	3875.5	244584			8230.25	9282.5	7214.5	5432.5	3854.87	4778.81
B010		30		M		Caucasian		Non-Hispanic		Yes ▽		Delta		Pfizer		Pfizer		-		30		-		175		33		286260	56374.5	140770			8841.29	58162.5	16909.5	7315	2768.38	1142.03
B011		29		F		Asian		Non-Hispanic		Yes ▽		Delta		Pfizer		Pfizer		-		12		-		174		39		176031	13024.5	56241.5			3375.03	17374	4686	1359.5	1277.1	811.421
B012		24		F		Caucasian		Non-Hispanic		Yes ▽		Delta		Pfizer		Pfizer		-		21		-		112		36		251694	5142	60845			2866.48	10063.5	2514.5	742.95	1142.98	1075.34
B013		38		M		Caucasian		Non-Hispanic		Yes ▽		Delta		Pfizer		Pfizer		-		28		-		174		39		458864	8315	168177			16955.7	31341	15757.5	3116.5	3331.98	3420.31
B014		39		F		Caucasian		Hispanic		Yes ▽		Delta		Pfizer		Pfizer		-		21		-		167		41		146152	6174.5	119013			995.59	12373.5	3305	1449	1321.31	1089.75
B015		24		M		Caucasian		Non-Hispanic		Yes ▽		Delta		Pfizer		Pfizer		-		30		-		145		17		172111	3145	88181			2684.5	20597	6918	1869	1489.88	850.077
B016		63		M		Caucasian		Non-Hispanic		Yes ▽		Delta		Moderna		Moderna		-		29		-		158		20		1061547	13037	272382			25952.1	132710	42874.5	13021	19781.4	15536.1
B017		29		F		Asian		Non-Hispanic		Yes ▽		Delta		Pfizer		Pfizer		-		21		-		141		30		400976	8192.5	74283.5			7308.63	14987.5	6059.5	1421.5	1929.79	898.072
B018		25		M		Asian		Non-Hispanic		Yes ▽		Delta		Moderna		Moderna		-		25		-		207		30		306694	35488	58558			3531.55	22080.5	11313	1988.5	3969.19	1542.76
B019		41		M		Caucasian		Non-Hispanic		Yes ▽		Delta		Pfizer		Pfizer		-		21		-		162		23		34144.5	2581	29661.5			1157.3	7088.5	2130.5	1309.5	1379.15	824.562
B021		57		M		Caucasian		Non-Hispanic		Yes ▽		Delta		Pfizer		Pfizer		-		21		-		211		60		126712	134168	222340			13129.9	64055	17262.5	13748.5	24446.6	6395.34
B024		34		M		Caucasian		Non-Hispanic		Yes ▽		Delta		Pfizer		Pfizer		-		21		-		170		15		405248	20987	160944			5054.49	23885.5	6924.5	3515.5	2529.12	1722.69
B025		30		M		Caucasian		Non-Hispanic		Yes ▽		Delta		Moderna		Moderna		-		28		-		177		55		114111	5813	31264.5			9830.98	18702.5	13792.5	605.1	811.76	481.328
B026		30		F		Caucasian		Non-Hispanic		Yes ▽		Delta		Moderna		Moderna		-		30		-		138		54		363150	37719	209642			11884.1	61369	23704.5	6496.5	6123.42	2904.7
B027		28		M		Asian		Non-Hispanic		Yes ▽		Delta		Moderna		Moderna		-		30		-		176		39		930512	25881	237586			23407.4	111420	25685	6081	7203.7	3473.53
B029		49		F		Caucasian		Non-Hispanic		Yes ▽		Omicron		Pfizer		Pfizer		Pfizer		28		254		26		23		892673	242699	543095			4513.6	36546.5	8451.5	9192.5	6480.7	580.983
B030		38		M		Caucasian		Non-Hispanic		Yes ▽		Omicron		Moderna		Moderna		Pfizer		31		228		52		17		732498	45957	899502			12674.9	100110	22363	18408.5	14430.1	3810.77
B031		23		F		Caucasian		Non-hispanic		Yes ▽		Omicron		Moderna		Moderna		Moderna		28		239		30		22		464058	59309	597186			6392.68	50252	12208.5	7680	7661.13	2171.85
B033		25		M		Caucasian		Non-hispanic		Yes ▽		Omicron		Pfizer		Pfizer		Pfizer		21		308		32		26		278432	40372	208780			7643.21	39809	9149	5136	4055.15	1014.71
B034		34		M		Caucasian		Non-Hispanic		Yes ▽		Omicron		Pfizer		Pfizer		Pfizer		21		249		72		20		326259	43238.5	438457			7192.83	68783	14337.5	44366.5	14637.2	2134.41
B035		27		M		Black		Non-Hispanic		Yes ▽		Omicron		Pfizer		Pfizer		Pfizer		22		202		54		21		576405	2.35654e+06	453526			5361.42	44560.5	9890	13697.5	6842.77	1695.38
B036		40		M		Caucasian		Non-Hispanic		Yes ▽		Omicron		Moderna		Moderna		Moderna		28		264		82		21		1924741	255791	662306			16055.8	68335	17051.5	21197.5	14621.1	4540.17
B037		28		F		Asian		Non-Hispanic		Yes ▽		Omicron		Pfizer		Pfizer		Pfizer		21		228		52		30		2401996	534436	802032			11006.8	62486.5	17803	30348	31994.3	4036.25
B039		35		F		Asian		Non-Hispanic		Yes ▽		Omicron		Moderna		Moderna		Moderna		28		252		49		23		559336	185296	135466			7322.88	22637.5	5595.5	6806	7837.36	2030.24
B040		42		M		Caucasian		Non-Hispanic		Yes ▽		Omicron		Moderna		Moderna		Moderna		28		250		42		24		5.03521e+06	2046810	2735601			86099.9	300044	73009.5	109591	129068	43105.4
B042		24		F		Black		Non-Hispanic		Yes ▽		Omicron		Moderna		Moderna		Pfizer		28		222		55		24		269736	21646	269083			11724.7	79179.5	16686	22565	23215.7	5544.49
B043		56		F		Caucasian		Non-Hispanic		Yes ▽		Omicron		Pfizer		Pfizer		Pfizer		21		188		141		31		426860	22102.5	119527			9347.69	37380	9558.5	4729	4812.7	1332.39
B046		30		F		Caucasian		Hispanic		Yes ▽		Omicron		Moderna		Moderna		Moderna		28		225		56		15		361890	24170	212902			7473.16	29664.5	7668	5738.5	5154.9	1043.73
B047		25		M		Asian		Non-Hispanic		Yes ▽		Omicron		Moderna		Moderna		Pfizer		28		246		39		21		1551414	162370	440404			6567.36	46136	9531	19931.5	12225.4	3537.1
B048		45		M		Caucasian		Non-Hispanic		Yes ▽		Omicron		Pfizer		Pfizer		Moderna		21		241		59		18		573699	95534	181360			4453.18	23788.5	6288	9183	9917.16	5106.64
B049		28		M		Caucasian		Non-Hispanic		Yes ▽		Omicron		Pfizer		Pfizer		Pfizer		21		183		98		30		121616	42187.5	167404			3620.77	30633.5	6155	37160.5	27699.4	1129.66
B051		37		M		Caucasian		Non-Hispanic		Yes ▽		Omicron		Pfizer		Pfizer		Moderna		22		204		87		25		464649	164650	399034			6667.97	41527.5	11307	26656.5	19402.2	3897.42
B054		57		F		Caucasian		Non-Hispanic		Yes ▽		Omicron		Pfizer		Pfizer		Pfizer		30		221		119		30		758282	71129.5	1.08165e+06			9017.42	49235.5	11487	12189	14775.9	3613.6
B055		33		F		Caucasian		Non-Hispanic		Yes ▽		Omicron		Pfizer		Pfizer		Pfizer		21		238		104		34		257410	92389	204006			5880.27	47115	6195.5	10571	4653.25	1319.75
B057		22		M		Asian		Non-Hispanic		Yes ▽		Omicron		Pfizer		Pfizer		Moderna		21		210		64		34		1562727	228575	279496			12257.1	72623	17227	16100.5	11470.8	2782.43
B058		47		F		Caucasian		Non-Hispanic		Yes ▽		Omicron		Pfizer		Pfizer		Pfizer		21		185		122		37		260839	11395.5	145325			3748.29	21661	4828.5	8051	8967.96	3837.15
B060		28		M		Asian		Non-Hispanic		No		Omicron		Pfizer		Pfizer		Pfizer		21		266		98		31		209841	139856	429771			11725.4	256229	6804.32	12005.5	15925.6	8050.12
B061		47		M		Caucasian		Hispanic		No		Omicron		Pfizer		Pfizer		Pfizer		21		223		111		27		150878	98421	528397			10159.3	272641	1189.37	35237.3	23588	1432.61
C018		24		F		Caucasian		Non-Hispanic		Yes ¶§		Omicron		Pfizer		Pfizer		Pfizer		21		242		122		24		116416	21843.5	134749			2395.93	42284.7	1356.33	10771.4	9317.39	1682.81
C023		79		F		Caucasian		Non-Hispanic		Yes ▽¶§		Omicron		Pfizer		Pfizer		Pfizer		21		215		106		10		741514	18519	40882			60042	143080	73493.5	2197	1385.88	405.533
C034		39		F		Caucasian		Non-Hispanic		Yes ¶§		Omicron		Pfizer		Pfizer		Pfizer		24		273		76		29		876158	84786	646143			ND	ND	ND	ND	ND	ND
B041		33		M		Caucasian		Non-Hispanic		No		Omicron		Pfizer		Pfizer		Moderna		23		228		51		23		ND	ND	ND			ND	ND	ND	ND	ND	ND
B056		28		F		Asian		Non-Hispanic		No		Omicron		Pfizer		Pfizer		Pfizer		21		190		89		25		ND	ND	ND			ND	ND	ND	ND	ND	ND
B059		56		M		Black		Non-Hispanic		No		Omicron		Pfizer		Pfizer		Moderna		21		250		100		30		ND	ND	ND			ND	ND	ND	ND	ND	ND
▽ = published as Gaebler, C.., DaSilva, J., Bednardski, E., et al. SARS-CoV-2 neutralization after mRNA vaccination and variant breakthrough infection. Open Forum Infectious Diseases (2022). doi: https://doi.org/10.1093/ofid/ofac227
¶ = published as Cho, A., Muecksch, F., Schaefer-Babajew, D., et al. Anti-SARS-CoV-2 receptor binding domain antibody evolution after mRNA vaccination. Nature 1–9 (2021) doi:10.1038/s41586-021-04060-7.
§ = published as Muecksch, F., Wang, Z., Cho, A., et al. Increased Memory B Cell Potency and Breadth After a SARS-CoV-2 mRNA Boost. Nature (2022). doi: https://doi.org/10.1038/s41586-022-04778-y
