# Supplementary material for: Memory B cell responses to Omicron subvariants after SARS-CoV-2 mRNA breakthrough infection in humans
Source: J Exp Med. 2022 Sep 23;219(12):e20221006. doi: 10.1084/jem.20221006 (PMC9513381; doi:10.1084/jem.20221006)
Supplement: Table S4 — provides binding and neutralization activities of recombinant mAbs that were clonally related. [file JEM_20221006_TableS4.xlsx]

## Sheet: Sheet2
Table S4. Binding and neutralization activity of mAbs against mutant SARS-CoV-2. Clonal pairs isolated at 1 mo after Vax3 and 1 mo after Omicron BA.1 breakthrough infection
		EC50 [ng/ml]				IC50 (ng/ml)
		RBD/Wuhan-Hu-1	RBD/Delta	Spike/Omicron BA.1		Wuhan-Hu-1/HT1080Ace3cl14	Delta-RBD	Omicron BA.1
Vax 3	B1038	2.195	21.365	15.175		861.24	897.823	422.144
Omi-BT	B1007	10.165	51.285	87.35		912.516	1000	1000
Vax 3	B1039	3.241	5.5055	2.11		979.581	902.911	772.238
Omi-BT	B1015	1.0255	5.551	1.8855		606.001	848.54	540.795
Vax 3	B1040	2.0795	76.27	9.7255		20.8341	137.308	15.6562
Omi-BT	B1016	2.796	507.3	10.595		29.4796	158.348	17.5838
Vax 3	B1042	2.7405	434.85	1000		24.6234	975.495	1000
Omi-BT	B1018	7.388	183.15	27.075		21.7207	64.9601	931.974
Vax 3	B1043	3.228	1000	16.05		0.736971	1000	0.832414
Omi-BT	B1022	5.3635	1000	18.125		4.72849	1000	10.6471
Vax 3	B1044	4.798	387.85	148.65		280.162	213.984	1000
Omi-BT	B1024	2.005	9.981	17.825		107.547	88.7426	83.2162
Vax 3	B2026	3.3145	10.034	8.748		12.7622	24.6912	20.4063
Omi-BT	B2051	1.0455	10.9875	6.1555		25.6754	49.378	21.1179
Vax 3	B2030	0.7198	1000	3.681		0.948065	1000	1.66465
Omi-BT	B2034	2.447	1000	3.415		0.913636	1000	2.00755
Vax 3	B2017	4.6915	32.34	8.0995		1000	1000	1000
Omi-BT	B2047	3.086	8.6265	4.067		706.197	384.603	254.305
Vax 3	B2015	3.7825	5.889	5.7525		191.082	206.264	93.8612
Omi-BT	B2043	3.152	4.684	2.429		17.0358	154.623	20.4907
Vax 3	B2024	1.501	9.5185	20.955		6.26056	4.25987	7.80957
Omi-BT	B2044	2.5075	3.6495	1.5725		0.527408	1.03657	0.261196
